# Supplementary material for: Effect of vaccination on the use of antimicrobial agents: a systematic literature review
Source: Ann Med. 2020 Jun 29;52(6):283–99. doi: 10.1080/07853890.2020.1782460 (PMC7880080; doi:10.1080/07853890.2020.1782460)
Supplement: Supplemental Material [file IANN_A_1782460_SM9656.zip]

Archive with 2 entries (2 files):
- Supplemental files/Doherty_AMR  vaccination_SupMat1.docx
- Supplemental files/Doherty_Revised Supplementary Material 3_PRISMA checklist.doc
